# Supplementary material for: Increased glutamate transporter-associated anion currents cause glial apoptosis in episodic ataxia 6
Source: Brain Commun. 2020 Mar 4;2(1):fcaa022. doi: 10.1093/braincomms/fcaa022 (PMC7425361; doi:10.1093/braincomms/fcaa022)
Supplement: fcaa022_Supplementary_Data [file fcaa022_supplementary_data.zip]

Archive with 5 entries (5 files):
- Supplementary_Figures.pdf
- Supplementary_Material.pdf
- Uncropped_western_blots.pdf
- Video1.mp4
- Video2.mp4
